# Supplementary material for: The RON2-AMA1 Interaction is a Critical Step in Moving Junction-Dependent Invasion by Apicomplexan Parasites
Source: PLoS Pathog. 2011 Feb 10;7(2):e1001276. doi: 10.1371/journal.ppat.1001276 (PMC3037350; doi:10.1371/journal.ppat.1001276)
Supplement: Table S2 — Primers used in this study. Restriction sites used for cloning are underlined. (0.03 MB XLS) [file ppat.1001276.s008.xls]

## Sheet: Feuil1
		ML5	5’-GATGAGCTCGCTAGCCTTGTCCAACACTGGTAAA-3’
		ML6	5’-GCTCTAGAAGCCTCCGCTGGGGTGCACAT-3’
		ML333	5’-ACTCATATGCTCAAGTCGGAAATCAAG-3’
		ML334	5’-AGTCTCGAGGGCTTTGATGAGAGGCGCA-3’
		ML390	5’-CATATGAGTGCTAGCACGTCGGGG-3’
		ML391	5’-CTCGAGGATCAACGCAGTGTTAGAGCC-3’
		ML398	5’-ACTCATATGCTCTTCTTCTCTAGCTTTC-3’
		ML399	5’-CACCTCGAGCTCTCCTGAGGGGACGGCG-3’
		ML465	5’-GGATCCATGGATATAACACAACAAGCTAA-3'
		ML495	5'-CGCGAATTCTCATTTCATAGCCGATTGAGTGG-3’
		ML224	5'-CTGGGATCCGTTGCAGACATCGTGC-3'
		ML473	5'-CCGGAATTCTCATTTGAGGAAGTCTTG-3'
